# Supplementary material for: Early administration of postoperative BCAA-enriched PPN may improve lean body mass loss in gastric cancer patients undergoing gastrectomy
Source: Langenbecks Arch Surg. 2023 Aug 25;408(1):336. doi: 10.1007/s00423-023-03045-6 (PMC10457225; doi:10.1007/s00423-023-03045-6)
Supplement: Supplementary file 1 — Supplementary file1 (ZIP 65 KB) [file 423_2023_3045_MOESM1_ESM.zip]

Archive with 1 entries (1 files):
- 22j5372R_Fig.S1 (4).pptx
